# Supplementary material for: Genome-Wide Identification and Functional Characterization of FAR1-RELATED SEQUENCE (FRS) Family Members in Potato (Solanum tuberosum)
Source: Plants (Basel). 2023 Jul 7;12(13):2575. doi: 10.3390/plants12132575 (PMC10347153; doi:10.3390/plants12132575)
Supplement: Supplementary file 1 [file plants-12-02575-s001.zip]

Archive with 7 entries (7 files):
- Figure S1. Synteny analysis of StFRSs in potato genome.jpg
- Figure S2. Motif sequences identified for StFRS proteins.jpg
- Table S1. StFRSs sequence data.xlsx
- Table S2. Ka_Ks values in synteny analysis.xlsx
- Table S3. Transcriptomic data from Spud DB for StFRS expression patterns.xlsx
- Table S4. Accession numbers of transcriptomic data from Spud DB.xlsx
- Table S5. Primers used in this exprement.xlsx
