# Supplementary material for: Genome-Wide Identification and Functional Characterization of FAR1-RELATED SEQUENCE (FRS) Family Members in Potato (Solanum tuberosum)
Source: Plants (Basel). 2023 Jul 7;12(13):2575. doi: 10.3390/plants12132575 (PMC10347153; doi:10.3390/plants12132575)
Supplement: Supplementary file 1 [file plants-12-02575-s001.zip › Table S1. StFRSs sequence data.xlsx]

## Sheet: Table S1
Table S1. StFRSs sequence data
Locus ID	Name	CDS sequence	Protein sequence	Promoter sequence
Soltu.DM.01G036020.1	StFRS1	ATGTACGAAGTCCCTCCTCCGAAGCCCAAATGCTTGAGTTTTGATTATTCTGGTAACCTTTTCAGCTGCTTTTCACCTGCCAATGAAGGCAACATGCTGGGAGATTTGTATCACCTTTCTGCTTTCTGCAAGATGAATATCGAAGTAATTGACATAGAAGGGCAGAAGAGGAAAAAAAGTGGGGAAAGAGCTGTTGAACCAAATCGGAATCCCAAACAGGGTTTGCCGGACAATTTTACTGAAAAAGACACTATCATTGAGGTTGATGATGGGGAAGAGAAGCCTTATGTGGGGATGGAGTTTCAAACAGAAGAAGCAGCAAAGAATTTTTTTGACGCATATGCTAGGCGTGTGGGCTTTAGCATACATGTTGGTCAGTACAGCCGCACTAAGCCTGAT…	MYEVPPPKPKCLSFDYSGNLFSCFSPANEGNMLGDLYHLSAFCKMNIEVIDIEGQKRKKSGERAVEPNRNPKQGLPDNFTEKDTIIEVDDGEEKPYVGMEFQTEEAAKNFFDAYARRVGFSIHVGQYSRTKPDGPIISWDFSCSKEVFRRKNTESCNAMLRVERKSSDGWIVTKFVEDHNHSIVNPSKVHYLRPRKHFAGASKTVGEIPGAQTDIMVPPVVVPVDGNHVFVSSNEGVKDASPVESNRVTKNFSPGVTSFFDGYVNQQTTLPMFFKQYERAVETSLEREMASDFDTNCTAPMLRTPSPMEQQTANLFTKKVFAKFQEELVETFAHTANKIDGDETLSKFRVAKYDEDDKAYIVMLNLAQMKASCSSLRYAEEGAVSAETFDAAVSALRDG…	aactctaacataaaaaaataagtgttagatggtgctaatttaatgattatttttcttctttttttccgataaaattaatatcccatgaatctaagtcaaaattacaaatctaagtactaaaatttgtaatataatttatttgaatttgaagttcaaaaacgatcattgaaaatattattaatattttaattttttttaaaacaaagaatatttcataaatttaatatattttcacaccgcgcatagcgcggctaagttcactagtttatttataaaagcaaaaacgctcaagacgagagcatttattttattgcttacatgtatatcagtgttatgataatttttttgtaggagcagaaatgtcactatctcttcttattaggctaaaacagtgaaatt…
Soltu.DM.01G052050.1	StFRS2	ATGGATAATGAGGTAATCGAGTTTGATATAGGCTTAGGAGGTGGAGGTGGGAGCGAGGACGGGGATGGAGATGATGTTCTTGACGAGGAGAATGTCGCCAACTGTTCTCCTGTTATTGATGGAAATGTTGCAATAGTTCGAAGTTACTCTCCTCAAGGGGACCTCGATCTTGAACCATATGAGGGCATGGAATTTGAATCTGAGGAGGCTGCCAAGGCGTTTTATAACTCCTACGCACGCCGTGTTGGCTTCAGCACCCGCGTCAGCTCCTCCCGTCGGTCCAGGAAGGATGGAGCCATCATTCAAAGGTCGTTTGTCTGTGCCAAAGAAGGATTCCGCAATTTGAATGAGAAACGTACCAAGGATAGAGAAATTAAGCGACCACGTACTGTCACCCGG…	MDNEVIEFDIGLGGGGGSEDGDGDDVLDEENVANCSPVIDGNVAIVRSYSPQGDLDLEPYEGMEFESEEAAKAFYNSYARRVGFSTRVSSSRRSRKDGAIIQRSFVCAKEGFRNLNEKRTKDREIKRPRTVTRVGCKAALSVKIQDSGMWVVSNFVKEHNHELVPPDQVHCLRSHRQISGPAKTLIDTLQAAGMGPRRIMSALIKEYGGISKVGFTEFFKLYEKAVESRTEKEIKADYDTMNTFPVLKTPSPMEKQASEVYTKKLFMRFQEELVATLTFMANKVEDDGLVTTYQVAKFGDDHSAYYVRFNVLEMKATCSCQMFEFSGLLCRHVLAVFRVTNVLTLPSHYILKRWSRSAKSSVALEDRVADVINYYLESHTVRYNMLRHEAFKFVEEGGE…	gcttccgcatcagtttattatatttagtatgcttatgatcatgccagcaaggttagcttgggatcacttgtggtcctaggtcccgtgtcgacgtctcggaatagctcggggcgtgacattaacataactcattacaacaattgatttgtgcaattcagaccatataacaaatggttaaagtagttgaaaaatctagaataactaatagtgtatcctcagggataaggatagaaagtagattagtgtaccagggaacatataaataatcagtctcaacagtcctgaaagtaaacaagtaaattataattttgtttcgttaatttttttggcgaagatccaaagtagtctttgaagaaatttgcgactttcacagaaatcaaggatgaaatttctcacaaa…
Soltu.DM.02G010140.1	StFRS3	ATGAAATTTGTCTCAGAAGAGGAATCATACAATGCATACAATTCATATGCTATGGCAAAAGGTTTTGGAATTCGAAAAGGTCCAAAGACTCATAACCGAAATAACGAAATGACAAGGTGCTTATTTTTTTGTTCTTGTCAAGGACAATCTGATAAGCTTTCTCCTTTTCAAGAAAGGAAGCGACAAAGATTAGAATATAGATGTGGTTGTTTGGCTCGTATAAAGTTTAAAATTTCAAATGGCATATGGGAAGTCTGTGAATTTAGTGATGAGCACAGTCATCCCATGATTGAAGGCAATTTAAGGCATTTCATACAATCTGGTTGA	MKFVSEEESYNAYNSYAMAKGFGIRKGPKTHNRNNEMTRCLFFCSCQGQSDKLSPFQERKRQRLEYRCGCLARIKFKISNGIWEVCEFSDEHSHPMIEGNLRHFIQSG*	cacacgtctcgactcttagtccaatcttgattttctccaccaccatcctcgcattcaggtgttgatcagccatcattggccacgccagtatgggaaccttcgcgcatatgctctccaccactgaattccaaccgcagtggcttagaaaaccttcaacactcccatggctcaagatttctctctgatcaacccactctgtcaccatcagtcccctgtttttcactctgtttttgaacccatcatcgacttcatctatacttttcttgactacccacaaaaagttgacttgggatttctccaacccaattttgatttccttgaattgttcaggagataactctgcttgggtcccgaatgccatgtacaaaacttgcttcccctgttctagcatttcatcaa…
Soltu.DM.02G011380.1	StFRS4	ATGGTTATGGACCTTGTGCCGCCATCAGGTGATCATCACGAGAAAGAAGACTGTGGGCGGCATACATGTGTAAGGATTGAAAGTGCAAGAGGAGAACTTTGTGGTCCAGATGGAGCTACTGTCACTGCTTCGAGGAGTGTTTACCTGGGAATAGAGAATGCAGGAACTAGTTGGAATGAAAGAACATCATCTAATGGTGCAAATGTACTGCCAAACGCAGATTCTTTGGCTGTGAATTGCTATAGGAACTTGGAGCCTCATGATGGTATGGAATTTGACTCGAAAGAGAATGCCTTTTCATATTACAAAGAATATGCTAAGTCCATTGGATTTTCCTCAATAATAAAGGCTAGCCGTAGATCCAGAATTTCTGGAAAATTTATTGATGCAAAATTTGTT…	MVMDLVPPSGDHHEKEDCGRHTCVRIESARGELCGPDGATVTASRSVYLGIENAGTSWNERTSSNGANVLPNADSLAVNCYRNLEPHDGMEFDSKENAFSYYKEYAKSIGFSSIIKASRRSRISGKFIDAKFVCSRYGSKREPSTSGAEPVPSADAAGSNPVKRKKGRINRSWSKTDCKACLHVKRRSDGRWVIHTFVKEHNHEIFPDWTSYPSGHRNIDLGKNDADAFHAIRGRTKKTYASTSRHSGVMKKVEKQKNGGTNSSPQSLALDEGDAQMSTLYTHTIFKKFQVEVLGVVACHPKKENDDGENGTYRVQDFEVNQEFIVVWNERTSDTSCSCHLFEYNGFLCRHVMIVLQMAGVHNIPSKYVLRRWTKGAKSREKTRQVTLVDSRVQRYNDL…	aatgaaaaaaaaatcaaaaagataaaggaactaggacaaattttaattaatttatcttgtaaattcgaggtttattttaaattgtccccttagttctacatttttaatatcgtgattttggtattatgatatgatatatggtatatattttaatttttttgatatttggtatttaaaaataacatatcaaaatatcgaatatcatatcaaagtatataattacataaataacatctatatatttgtacacgtgtacccagggggacttgaacccaagacctataattaaggataaagaagtacttaccgctccaccaacccttgtcggtagtaatgtaatatagttgaatttatatcaattcatttgtctttaaagacacaaaaaaatgaaaaagatac…
Soltu.DM.03G005140.1	StFRS5	ATGGTCTTTGGTAGTGTTGAATCTCTTTTTACATTTTATAAAGAATATAGTCGTTTAAAAGGTTTTGGAGTTGTTAAAAAGTGTTCAAAAAAGAGAGGTTGTGAATATGTTAGGTATGTCTCATTTGCTTGTGATAAGAGTAGAAAATCAACCGCTAAGAATTCAAGTAAAAGGGTTGATTGCAAATGTAAACTTAATTGTGTTGTGTTGGCTGATGGTTCATGTCGGGTTAGAAGTGTTACGTCCGAGCACAACCATGATTTGCAACCATCTTTGTCACGTTTTTTTAGTTGCCACGGGAAGATAAGTAAGGCATTAAAGAGAATCCTTGAAGCCCATGACATCACAGGAATTAGACCTGCGAAAAGCATTAGACTTTTGGAAGTACAAGAAGGCAAA…	MVFGSVESLFTFYKEYSRLKGFGVVKKCSKKRGCEYVRYVSFACDKSRKSTAKNSSKRVDCKCKLNCVVLADGSCRVRSVTSEHNHDLQPSLSRFFSCHGKISKALKRILEAHDITGIRPAKSIRLLEVQEGKFFQGGFPSMTDEYKKYNSLKKWFDRNCDVVLDNNAKYLNFKNVLKGSFNAYSDWNDEMTVSSIGDPDSDDDVTFIRDLREVRTRGRP*	tgaggtgtctgggattcacatgtatctgggatacatgactatctcgttcgcctccctcctcatcttgttcacctccctccctattttagtgtatctagtagaaaaaacatatgtatctaggtgtatcttcctcaatatatgataagaagctcttaattaattgtaggatatgtaattatttgaaaatatatgtggaattagtatttatggtataggtgtgtgtctaataagataattttcacaaaacctaataattttggcccgaatcttatatatgagacgacaaatccactaaatttatacaaaaattgaattcaaagctcaattaattattatcctaatcgaatccataaaattcaaattttgcatccaccctttctcattggatattcacatcat…
Soltu.DM.03G012450.1	StFRS6	ATGGATGGTCTTTCACTCAATGCTGCCATCTTTGATGATGAAACTGAGGAATTCGATATTGATGGAGAGTGCGCGATGACGGAATACGCTGGTCAATCTGGTGTTCTTGAAGGCGAATATCCTGTTCCTCCGACTGTTGGAATGGATTTCGAGACATATGAGGATGTGTACTACTTTTTACAACTATTGATGGAGAACAAAAGGTGGAGAATAATTGAAGTTGAACTTGAACACAACCACCTCATTCATCTGTCAACTGAAAAGTTCTATAAATCTCACAGAAACAACAGTTCTGAGAGTAAAAGGCCCTTGCAGATGACTGGACAAGTAGGTATTAATGGGTCAATCATAACATACATCGTTAAGGAACGTGAAGTTGAGAATGTGAATGAAGCAAAA…	MDGLSLNAAIFDDETEEFDIDGECAMTEYAGQSGVLEGEYPVPPTVGMDFETYEDVYYFLQLLMENKRWRIIEVELEHNHLIHLSTEKFYKSHRNNSSESKRPLQMTGQVGINGSIITYIVKEREVENVNEAKDYEVTFNTAVADVLCACGLFKLEGFLCRHTLSQNGFKEIPPHYIFSRWRKDIHCSYVLDYSCNFIDTKNPVHRYDNLYKCAVKLVEEGRKSHERYMFTLELLGEILNQS*	aatagaaagaaacaccacccaaacccaactgctttttgggacctaaaacaggatctttctgactaccgaatccgatcttcaccattcaaatcaaccgccaagatgtcaggaacactcagtacaaatttcagcccgatccaacggttagttaatcagaaaacacgatctaaaggttgctggttggaataaaagtctgcaacaaaagaacccttttttcttctctcttatctcttgttgaaagctctctcaaaacttctcttatgtcctaatgtctttcaaagacaatactaatgagcaatctgaattattctctcaagactatcctctatttatagagttgtgcttttccttacaaagccaaaaccaactctaaataggattactatttcaatccttttc…
Soltu.DM.03G036430.1	StFRS7	ATGACACTACTCCCTCACCGCTCCGTCCTGTTCTCCGGCGAAATTCATCTCGAGGGAATAGTCCATCGCTTCGTTGTGAACTTTCTGAAACTGGTTACTGAAATCTTAGCTCGAAGAAAATTCAAGCAATGGAATCAGCTGCTGGGGTGGGGAACAGTAATGTGGAGCCGTCGTTCTAGGGCAACCAAAGAGTTTATTGATGCAAAGTTTTCCTGCATCAGATATGGTAACAAGCAGCAGTCTGATGATGCGATCAACCCTAGACCTTCTCCTAAGATAGGCTGTAAAGCTAGTATGCATGTTAAGAGAAGGTCATCGAGTGGAAAGTGGTACATTCATAGTTTCATCAGAGAACACAACCATGAGCTTTTACCAGCTCAAGTGCACTTCTTCAGAAGC…	MTLLPHRSVLFSGEIHLEGIVHRFVVNFLKLVTEILARRKFKQWNQLLGWGTVMWSRRSRATKEFIDAKFSCIRYGNKQQSDDAINPRPSPKIGCKASMHVKRRSSSGKWYIHSFIREHNHELLPAQVHFFRSHRNIDPLNNDAKVRRKNMLASVSKQYGSYQFSEEAKANFDAWHEMPELKSPSPFEKQMLLLYTHEIFKKFQVEVLGASACHLKKESEDGTAITYAVKDFEANQDFVVEWDAPKSELYCSCHLFEYKGYLCRHAIVVLQMSGVFIIPSKYILQRWTNAATSKHSISEGLDDAQAKVRRYNDLCRRAIILGEEGSLTQESYNIAIGAITEALKKCQGNTLAANRKSGSSATPAIQVDEVCQGNILAARELEPDSEAAQTSKGSKRADP…	gtgaaggtgggggatcgaaagtgcccaatatgaactatatgttcaagttagtaaaatttcaagaaagtgtttttaaataattaaatatcgataattaaaaaaaaatttgtttgacaaatcttttttaaagtatattttaaaatgtcaaaatacgaaaatggtaggtaaggattacttagtgcaaaacaatagtttaaaatatgtaaatatttttagcacgtttgtttggtaaaactttctaaatatgcttattttaaaaaataaaataatttaatcgcttttaacttttcaaacgcttggattttctagtttcaaatttgttaaaataaaatatcaaaacagtgaaaaaatcatacaattttaattttgtcgttgaaaagaaatacttttttgatttcg…
Soltu.DM.04G038110.1	StFRS8	ATGGAATCTGAACCCTTAAATTTGGAAAACGATGCAATGGAGTTTGATATGGGTTCTGCCGAAGAAGAAGAAGAAGATAACCTCAATGCTTCTGGTGTGGATTTAGGACAACAGTGTTCTTCTTCCGACTTAGAACCCTACGAGGGCATGGAATTTGAATCTGAGCAGGCTGCTAGGATTTTCTACAACTCCTATGCCCGCAGAGTTGGGTTTGGCACTCGGGTCAGCGCTTATCGACGTTCACGTCGTGATAACTCTATTAGTACCCGCCAATTGGTATGTTCCAAAGAGGGTTTTAACCCTAGGCCTGATAATGGTGCTCAACACAAACCCAAGCGACAGCGGATTGTCTCTAGGGTCGGCTGTAAGGCTCACTTGACTGTAAAGAAACAGACTTCT…	MESEPLNLENDAMEFDMGSAEEEEEDNLNASGVDLGQQCSSSDLEPYEGMEFESEQAARIFYNSYARRVGFGTRVSAYRRSRRDNSISTRQLVCSKEGFNPRPDNGAQHKPKRQRIVSRVGCKAHLTVKKQTSGKWAITKFIKDHNHELVPPDQVHLIRSHRHVSGPARSLIDTLQAAGLGATGVMSVLIKQSDKLGLPSSHNDSFTDRFEKLSLEATNYVKEGVDSKSVYLVAMDALDEASKKVAAAMCGTPAQPLSQDMNKEKEFNLNGNQTDCDDPSLLNQDEKIKELTTAMVYATETCEAYRAKLLSILREMEEQRLRISLKVLIYVEEYLCRQQQPVFCKSLRKE*	gaatatgtatgcacgccagacttggggacaagaagttaataatacttcaagctggtaatgtattgttttcttgtcaaataactgtaactttaaagaacctataactcacatttgatttgttgttctcaagctttaaaagcttataacttgctggaatttttcagcgccaagtataactttgttgggacaggtggggaagagggacaaagtgaagacggggtttactcaaacgagttgaataagcaagccaataagatcaaattgctcttgttgaaccagctactaatcaccaagtcctttgtttagccatgctatttatttgattctaaggaagataattgtttgactcactcagctaattaatctgaatttaggttgtcgaatggatgaagaaagttt…
Soltu.DM.06G019480.1	StFRS9	ATGGAGGCAGTTTGTCTTAACAGCGGCCCAGTGTTTGATGACTGTGAAGAATATGAGGATGGAGAAGACTGTTCTGTGGTGGAGCATGATGATGAAATTCATGAAAATGATTCAAAGAAAGAGCCCCCACAACCCACAGTCGGTCTGGAATTTGGGTCTTTTGATGAAGCATATGATTTTTATAACATGTATGGTAAGGAACAAGGATTTGGTGTTAGAGTGAGCAACTCCTGGTTTAGATCAAAAAGGAAAGAAAGGTATAGAGCAAAACTTAGCTGCAGTAACGCAGGTTTCAAGAAGAAAAGTGGAGCAAATCACCCTAGGCCAGAAACAAGAACTGGTTGTCCTGCAATGCTAGTAATTAAGCTTGTGGACTCAAAAAGATGGAGAATTGTTGAA…	MEAVCLNSGPVFDDCEEYEDGEDCSVVEHDDEIHENDSKKEPPQPTVGLEFGSFDEAYDFYNMYGKEQGFGVRVSNSWFRSKRKERYRAKLSCSNAGFKKKSGANHPRPETRTGCPAMLVIKLVDSKRWRIVEVVLQHNHTVSPEIRRFYKSHKKMILASKKQQESTPVTEVHTIKLYRTSIDAAYNGSQEVEETNSGLPVDTSKHLELKEGDAHALYNYFCPLQRKYLKEAMADMESRSSSFELKTTCKFEQQLSRIFTKEIFKKFQKEVEEMRSCFNTRHVNINGPIMTFAVEERVESEGSEKEIRQFEVLYETTQVEVRCICSLFNFKGYLCRHALNVLNYNGVEDIPSQYILPRWDKDYKRKTPVDSVLSHVDVNNPVELYNHLHKHVMQVVEEG…	agttcaagtaataagatcatgccccggaggaaatggaaaatgtgtttgattattctatatttcgaatagtctaagaatataataatgtcttcgcacgtaaatatagatttttccttgagtctccttggagatggaaagactggatttttttcctgttctcagtgcacatgaatgcattattggggcatattgttgtcactgtacacatgcttggataagttcaagcaatttgttcgctaaagaaggatgcaaaaaatattattggctgctgtgtatcatatgcagggaaaattgttacaacaacaacatacccagtgaaatcccactagtggggtctagggagggtggtgtgtacacataccttacctctaccttgtgaaggtagagaggttgtttcta…
Soltu.DM.06G023880.1	StFRS10	ATGGATGGTCTTTCACTCAATGCTGCCATCTTTGATGATGAAACTGAGGAATTCGATATTGATGGAGAGTGTGCGATGACGGAGTACGCTGGTCAGTCTGGTGTTCTTGAAGGCGAAAATCCTGTTCCTCCGACTGTTGGAATGGAGTTCGAGACATATGAGGATGTGTACTACTTTTACAACTGTTATGCTAAAGCGCATGGATTCGGGGTCAGAGTGAGTAATACATGGTATAGGAAGAGTAGGGAAAGAAACAACAGTTCTGGGAGTAAAAGGCCCTTGCAGATGACTGGTAATCAAGAAAATCAGAAAATTAGGTTATTCAGAACTGTCATTATTGATCCAGATGATGATGGAAAATTAAACATTGATGAAGGTGAATTCAGGAACACGATTGAC…	MDGLSLNAAIFDDETEEFDIDGECAMTEYAGQSGVLEGENPVPPTVGMEFETYEDVYYFYNCYAKAHGFGVRVSNTWYRKSRERNNSSGSKRPLQMTGNQENQKIRLFRTVIIDPDDDGKLNIDEGEFRNTIDQSNNHLILKSGDAQAILSFFTDLQLDSFLAGMFGVILRERELSSPFDEYLSNHTPLKEFLDGYNQCLKEIYQREALADSESRNPSCMLKSRFYFEMQLSKIYTNHIFAKFQIEIEGMFSCLSTRQVGIDGSIITYIVKEREVENMNEAKDYEVTFNTDVADVLCGCGLFNLEGFLCRHTLCVLSQNGFKEIPPQYILSRWRKDVHRSYVLDYSCNFIDTKNPVHRRKVKI*	ttccattcagaaatataatgtatatttaagtactaactataaattaaacttcctatgattatttctttggtagcattagtgtgcttgacgttttcattgcggtgtatttttagcttatagtcatagttaattttgagctgagggtatatcggaaataacagctctacctctgaagcaaacgtcaggtttacgtacatactaacctccccagccctccactttgtggaactacactgggtattttgttgtagtcaaaggtaattttgagaagacagttgtttttttctgttatgatctgaagttcatttttcaaagttgaaccttttttttctgcccaaggatgttgatattctctttttagttcttgactaggaatatggttttgtagcgctgttcaat…
Soltu.DM.06G023890.1	StFRS11	ATGGAGGAAGGTTTGGAAACCAGTGAACAACTTCCTGGGGATGAGGGAAGTGATAATGAGGCTGCCAGTCAGGAAGTCTTTGATATTACATGCAATGGCATTGAGAGCGATGGTGACCAAGTGCTAAACATTGAGGTCAATGAGCTTGGAACTACTGCTGGGCAAATTCTTGAGTTTGAAAGCCATGAAGCTGAGAAAAACTGTGAGCATGTGCTTAATTTTGAAAGCGGTGCCCCAAGGGACAATAGTCATCAGTTACCTGAGTTTCATAGCAATGGTCTTGAGGATCCAAGATGTGGCGATACAGCAATTATTGATGGTCACACTGGTTCATCCCTGGGAAAATCTTATCCCCCTCCGGTTGTCGGCATGGAATTTGAATCTTACGAGGATGCTTAT…	MEEGLETSEQLPGDEGSDNEAASQEVFDITCNGIESDGDQVLNIEVNELGTTAGQILEFESHEAEKNCEHVLNFESGAPRDNSHQLPEFHSNGLEDPRCGDTAIIDGHTGSSLGKSYPPPVVGMEFESYEDAYNYYNCCAKELGFAIRVKSSWTKRNSKEKRGAVLCCNCEGFKTMKEANSRRKETRTGCLAMVRLRLVESNRWRVDEVKLEHNHLFDPERVQNSKSRKKMDAGVKRKLEPAVDVEVRTIKLYRTPAVETPGEGSSDERAVSSQIDGSTRLKLKEGIAQIHANGPIITYMVKERGVQGDTSDARDVEVTYDKIGVEVRCMCSCFNFKGYLCRHALSVLNYNGIEEIPNHYILTRWRKDFKRLYAPELGSSNIDISNPVQLFDHLHRRAM…	gggatgaatttattttgcaatttgagttgaattaattgtgatcagatttaagtttgaaggaaaaaaatataaatattactgtatcaaggacgtttcaaaaatacactcttcgatgtcttgtgaattatgattctcgaacgggacgtgatatataccatgtgggtcgatataatatattaatttattttaaagtctgtttttgctccttctttgaaattagttatcactaattattcaattatagtaatttgcaaaaaaaattcgtgaagtgacaattttgcccctaactctggctttaatttcgcaaaaagaaaaaaccactctgggtttaatcattccaggtgtttgaaaggctgcatcagtctatcgccgcttgctgtcgctgccaattgggttctc…
Soltu.DM.06G028550.1	StFRS12	ATGGACTTTGTGGTTGATGATCACGTCAGTGGTGATGAGGAAGAGGGAACAGTTGTGGAA CTCAGAACAGTAGATGAAAATTTGATTGGAGGAAGTTCCAGTGAGGAGGCACTTCATCAG GTGCATGATGTCAAGGTGGATGAAGACCTTCCTGAAAGGGAAGACCTTTTATTAGAAGAA GCACAATCTCTGGATAATTCAACTTCAGATGAACCTTTCGTTGGCCTGGAGTTTGAATCT GAAGCTGCTGCACATGCATTTTATAATGCATATGCAACAAGGGTGGGTTTTATCATCCGG GTTAGCAAGCTTTCACGATCTAGGCGCGATGGCTCCGCCATTGGTCGAGCACTTGTTTGC AACAAGGAGGGTTTTAGAATGCCTGATAAGCGG…	MDFVVDDHVSGDEEEGTVVELRTVDENLIGGSSSEEALHQVHDVKVDEDLPEREDLLLEEAQSLDNSTSDEPFVGLEFESEAAAHAFYNAYATRVGFIIRVSKLSRSRRDGSAIGRALVCNKEGFRMPDKREKIVRQRAETRVGCRAMILVRKISSGKWVVTKFVKEHSHPLCPGKGRRDLIYDQYPNEHDKIRELSQQLAAEKKRSATYKRHLEMIFEHIEEHNQSLSKKIQDIVHNVRELESRDQHHHR*	taataatttcagtattaatggtggattatatgagtagtcagtgttcacaatcacaccatattattactataagctgaaattgatattgttttagtaagagtactttgtatagcatttaaataaagattcataataaatgtttaagaaatttagagatgataattgagcgggatgaaacagtgtgaggcagaacatgataaattattaaaagatttgattctaaactagtaaagaaaacaatagtgaacttgaagtataagcttacatatttcaagcttgatttgatatcttactattagttacagaaataattgtaatatatgatttcttatacaaaattacgtctaccacagtttttattctgctagtttatgcttgggatttgccactatattttat…
Soltu.DM.06G028560.1	StFRS13	ATGACTATGGATGTGCAAGTTTTAGAGGATAATGGTGCTAGAAGAGTAGAATCGTCTGCAGAAGGACAAGTTAGTACATCTGAAGCTGATAGAAGTCATAGAACCCAAGAACCAAATGAAGGTATGACATTTGAATCTGAAGAAGCTGCCAGAGCGTACTACGATGAGTATGCTGGAATGACAGGATTTATAACCCGTGTTCTGTCATCTCGCAAGTCAGAGCGTGATGGGTCAATTATATCACGTGGACTTGGTTGTAGAGGGATACCAGATAATCAAAGGCCAGCAAGTTTAGCCAATCAAAAGCGAGATAGACAACGTGATGGTTGTACAGCAATGATCCTAGTCAAAAGAGAGAAGCCTGGTACGTGGGTGGTCAGAAAATTTGTTAGGGACCAC…	MTMDVQVLEDNGARRVESSAEGQVSTSEADRSHRTQEPNEGMTFESEEAARAYYDEYAGMTGFITRVLSSRKSERDGSIISRGLGCRGIPDNQRPASLANQKRDRQRDGCTAMILVKREKPGTWVVRKFVRDHNHPLVMSPSKRRPTFDEKDKRIQELTAELRIKKRLTAAYREHLLSLMKDVESHSEHLSTKVQAVQSILIELEAKRQELSNHSRHHK*	ttatccttcaatttccgtcatccttcataatgatgttacatgaacctagaaatgtaatcctttttggcttttttggtgtgcgagaagaagtgtttatagaagtcatgatcgttgtgtttttggttgtaatatgcacttaaaatactgatcaagtggaagtatcaaattcaaatttgaaaacgttatctctaatactacaatacttggagatggtaaatctgtcataaagtacatattattgtcatcgtgaagacatttaaactagaaactagatcatataaactggagtgggggaaattagtcgatttatcaattgccacttgtagcagtagttttaaaattattgattttctctgtcgatgcatgtaaaactgagatcttatgcctaacgttcatctt…
Soltu.DM.07G014070.1	StFRS14	ATGTGCGTGCGTGAAACTAAGATACATACAGCTGGAGTATACCATTATATACCCTTGTATTTCTGTCTAAACTTGGAGGAGGCATTTTATATTCAACTGATACAAATCCCTAATGGATCGGAGGTGGTCAGGGTTCTTCATCTTCAGGTATCAGTAAAAGAGAAATCAATAGGCTTTCAATTGTTTAGCAGCATGGATATCGATCTTCGTCTGCCTTCTCAAGACCATGATAAGGAAGAAGAAGAAGAGGAACAAAATGGAATTATAAATATGCTTGACAATGAAGAAAAAATACATAGTGATGACGGAATGCATGGGATGTTGGTTATTGAAGAGAAGATGCATGCAGAAGATGGAGGGGATATGAACACTCCCATAGGAACTATGATAGAGTTTAAG…	MCVRETKIHTAGVYHYIPLYFCLNLEEAFYIQLIQIPNGSEVVRVLHLQVSVKEKSIGFQLFSSMDIDLRLPSQDHDKEEEEEEQNGIINMLDNEEKIHSDDGMHGMLVIEEKMHAEDGGDMNTPIGTMIEFKEDVNLEPLAGMEFESHGEAYAFYQEYARSMGFNTAIQNSRRSKTSREFIDAKFACSRYGTKREYEKSANRPRSRQGNKQDPENATGRRACAKTDCKASMHVKRRPDGKWIIHRFEKEHNHELLPAQAVSEQTRRMYEEEAKADSDTWNKQPALRSPSPFEKHLAGLYTHAVFKKFQSEVVGATACGPKREKQDEIVLTYRVQDFEKTQEFIVTLDEMKSEISYAKSKYSMTDGSEDVQSRFQRYNELCHRAMKLSEEGSLSQESYS…	tgccaaatagacccaaaaaaaagaaagaataaaacagaaattatagtcaaaattaagattatacaacgattaataagttatttaaggcattaagtcttaacaaaagagacctcccaaaaaaacaagatattacatttatgactaaaccacttactgtaatcaataaaatacataaacataattacttattgcttggagaccaatatgcacatcggaatccacaatagtatggtctgtttcatttagtaggattttagagttcatttagttattttatttttctttatttgataggttgtttctgtaacggaaaagagttaaaaattatccttgaactattcaaagtagcttatatttaccattcatttgttttttttataataaaaatatcattttcgt…
Soltu.DM.08G011470.1	StFRS15	ATGGTTGATCATGGCGATGTTGTGCAAAGTAGTGTTCAATTGATTGGTGATATGGTTGATGCTGTAGATAAGTCATGTCACAGTAGGGATGGCGGAGTTTCTCGTTCTCCAAAGAGAAGTATTACTGGAGTTGAAGAACATGCAGATTTTGAGCCACATGATGGGATAGAATTTGAGTCCCATGAGGCTGCGTATGCATTTTACCAAGAGTATGCCAAGTCCATGGGATTCACAACCTCAATTAAGAACAGCCGTCGCTCCAAGAAATCAAAAGAATTTATCGATGCTAAATTTGCATGTTCTAGATATGGCACGACTCCAGAATCAGATACTGGCAGTAGTAGGCGTCCTAGTGTCAAAAAGACTGATTGCAAAGCAAGCATGCATGTTAAGAGAAAG…	MVDHGDVVQSSVQLIGDMVDAVDKSCHSRDGGVSRSPKRSITGVEEHADFEPHDGIEFESHEAAYAFYQEYAKSMGFTTSIKNSRRSKKSKEFIDAKFACSRYGTTPESDTGSSRRPSVKKTDCKASMHVKRKCDGKWYIHEFIKDHNHELLPALAYHFRIHRNVKLAEKNNIDILNAVSERTRKMYVEMSRQCGGSQEVGLLTNDLNYQFDKEEAIADFDTLHKQPALKSPSPWEKQMSAIYTHTIFKKFQVEVLGVVGCHPKKEAENGENVTFRVDDCEKDENFMVTWNEARSDVSCSCLLFEYNGFLCRHAMIVLQMCGLSIIPSQYILKRWTKDAKNIQLMFEGTERIQTRVQRYNDLCRRAIELGEEGSLSEESYGIAFRALDEALKNCVNVNN…	aattttattttttagaggtcaattgagaaacatgtaagaaattgtattattttttattgaaccattttcatttattatcttgaatattttagtagctttaatgaaattatcttaataaataatgttctatcacttttataacatgtaaaaaattaaaattaagtttgaacccaataaaatcacatatacacacaacccgtcccgctccacattaatttttaaaaaacccacttaaacccgatccgcatccgacccgccccacaaaaccttaaacccgccccaccccacatagccttaaacccaccccgccccgccccattgccatccctagctttaacccaacccaatttccaactctttcagcaaaaatacatacactcatatatatacgtaccaccc…
Soltu.DM.08G012540.1	StFRS16	ATGAATTTGAGGATGAGTGGATTGAAGATGAAGATGCAATGCATGATGATAATTTTTCAGACCATATATATTGAAGGCCTCGTTGTAGTTATGGTATTTGGCAGTGCTGAATCTCTTTTCACATTTTATGAAGAACATAGTCGTCTGACTGATTTTGGTGTTGTTAAAAAGAGTTCACACAAAAAAAGTGGTGAATACGCTAGGTATTTATCATTTGCTTACGCTAAGAGTAGAAAATCAACCCCTAGGAATTCAAGTAAAAGGGTTGATTGCAAAGCCAAAATTAATTCCTTTGTGATGCCTGATGGTTCATGTCAGGTTACAACAATTGTGTCTGAGCACAATCATCAATTGGAAGCTTCTATGTCACATTTTTTTAGTTGCCACAAGTCTCGAAGC…	MNLRMSGLKMKMQCMMIIFQTIYIEGLVVVMVFGSAESLFTFYEEHSRLTDFGVVKKSSHKKSGEYARYLSFAYAKSRKSTPRNSSKRVDCKAKINSFVMPDGSCQVTTIVSEHNHQLEASMSHFFSCHKSRSS*	attctttttgctgtcccatttttataaaacaccaacagttttttccaatatttccatttttttatgacaagggaacactcaaccgctacccttcaattgcgcacagagtaaatctactccactatgatggctcacaaaccacacaagagaggtaaattgcactaggcaagccccttgcgatgagctcgacctcgactgggattgaaccctggtcatctgggaggatctattagcttgtaccactggtataaggcaccatttcatactttttatgggggcattattaattatatttagtttatgtcagtttctcaagatagatatacatatatatacatgattttccccaaagttaacgggtgcacgtgcacccccacattaccatgtgggtctgcctct…
Soltu.DM.09G015460.1	StFRS17	ATGAAAAACCATTATGGACCACCCCGAAAAGCACGCACCAGCAGACGAGAAGGGTGCAAGGCAATGATGTGGGTAGAGGTTAACAAGTTTGATAAGTTGGCTGTGACGAGATTTGTTAAGGAGCATACCCATCCATTGGTGCCTTCTGGCTGTTCTTCTGAAGATGGGATGGTCTTCTGTCCAACATTTCCAACAGATTCTGGACTCGGAGAGAGGCACCCTAATATTGGATTCCCACTTGGTGAATTGACCTTATTCTGGCTTGTTCCCCCATTTACATGTGCTCTTCCTGGCAGTGAGGAGTTAGCATTGGCTTGTATGGATCCCTTGGCTGGATCTGTAGTCACTGTTCCATTGGCTTCCTCTGGGACTTGGTTATTTACAGCAATTGGTGTCTCA…	MKNHYGPPRKARTSRREGCKAMMWVEVNKFDKLAVTRFVKEHTHPLVPSGCSSEDGMVFCPTFPTDSGLGERHPNIGFPLGELTLFWLVPPFTCALPGSEELALACMDPLAGSVVTVPLASSGTWLFTAIGVSPISFRVPCSANPTDLDSLLAGDVLVHLCFLAIMSVNNVGFVLLLSCVDCGLSLMNSIIR*	acataggcaaaacgacatagtattaggctagattaattaggaaagacccaactgccccttaaaataactgccagccgctgattgactaccaggactggcggaccgtggaaaggatgacgggccgtcctgcacgagcgtcgttcgtggttaggaagttgaaaagtggggtctgaaccatggaccctcgaccacagaccgtggcatgaccgacggtccattggtcaggccgtgggttctgggtttctgagccaaggttggggtaaccaaccacggaccacacctacggtccgtggtcccaccacgagccgtgggtgacctccgtgggttgacacctacaacctctgaaaatagttacttagccctattttgaatccggggtgctacaaaaataatatattt…
Soltu.DM.09G015470.1	StFRS18	ATGCTTCTAATAAGTTGTTTGGTAGGAGATGATATCCATCATTTTGGTGTGGTAGTGGACTTAGGGGCTGGAGTTGCTACAATAGATTGTTTTGCTGAAAGCCAGTCCATTGCATGTCAAGATAATGTGGTTCCTGAACCATTTATTGGGATGGAGTTCGAGTCAGAAGATGCTGCCAAGGAATTTTATGATGACTATGCTAGGCGTGTTGGGTTTATCATGCGCATTGATCAGTGCCGGCGTTCAGAAGTTGACAAGAGAATCCTTTAA	MLLISCLVGDDIHHFGVVVDLGAGVATIDCFAESQSIACQDNVVPEPFIGMEFESEDAAKEFYDDYARRVGFIMRIDQCRRSEVDKRIL*	attgatactttactctcaaagcatctttaaaacatttacataattctcatgaaaacgtgcataattccataaatcacctttcaacgctaaaaatccactttcaatcatcaacatttagaaaacatgggttagatatggatttcatcataaattcatgtagttctctcattacatgcttactttcataaaacttcatccttcataatcaaaatcccacattataggagcataacttgaaaacatgaggattacatgggttcatacgggaaaacgtcataaatccttagtatttcatcaattaatgcataagagatcataattcaatcatttaaattaataatcataagaacccatggtaattgaagaaaaccctacctcaattggggaattctaactttg…
Soltu.DM.09G015500.6	StFRS19	ATGAGCTTGCATCCAGCTGTAGGTCTAAGAAGGCAGACAAGGTGCTGGTGTCTGGAACGAGAAGCAGCAGAATTGTTATTGACAAGACAAATTGGGGATTTGGATGTGTATATAATAGTAATGGATGAAAGCAATAATCATGATGAGATGGTAGAGACTTCAAGTCCAAAGGAGTTCACCACAAATGCTGTTCGACCTGAAGGTTGTTTTAATGTCGATAATGCAACAGATGATGTGGGTATTGTAGAGACTTCAACTGGAAAGGAGTTTACTCCAAATGGTCTTGAAGCTGAAGGACGCTCAAATATGGAACCTTATGTGGGTATGGAATTTGAATCAGAAGAAGCTGCTAAGGCATACTATAGCACATATGCCACACATTTGGGTTTTATCATGCGA…	MSLHPAVGLRRQTRCWCLEREAAELLLTRQIGDLDVYIIVMDESNNHDEMVETSSPKEFTTNAVRPEGCFNVDNATDDVGIVETSTGKEFTPNGLEAEGRSNMEPYVGMEFESEEAAKAYYSTYATHLGFIMRVDAFRRSMRNGELVWRRLVCNKEGFSKSRQSQNGKKKCRAIREGCKAMIIVKKEQSGKWLVAKLVKEHNHALVVKPVNTPKGAVLCQTPVSTSS*	gatctggtaaggaagatagccagaagggtactttcatggcaaaatagatttctatcctttagagaaaagtacactctcataaactatgttctgcaatcaatacctatatacctttcatcggcaatgaacccccctaagaagattattgagcaaattcatcaggtttttgcaaaaaaattctggggaagcactggtggtcttaaaggtaagcattgggtagcttgggaggagatgtgttatccaaaaagggaaggagggctaggatttagatctttattttatgtttctacaaccctctttgctaaattgtgatggaatttcagaactacttcatcactttggaatagatatatgtggaataaatattggaaaaagtatcatcctacaatcactagaaac…
Soltu.DM.09G016480.1	StFRS20	ATGAATATGTCTAATCAAGCGGAGCAAGACGAATCTTCAAGTGTTTCGAGCAGAGAAGAATACGGATATGAGGATGAATGGGCTGAAGATGAAGATGCAAATGGGGACACCTTTACTGACCAACAATATATTGAAGGCCCTGTTGAAGGTATGATTTTTGGTAGTGTTAAATCCGTGTTCGCATTTTACAAAGAACATAGTCGTCTAACTGGATTTGGTGTTATTAAAAAGGGTTCAAACAAAAAAGGTGGTGAAAATGATAGTTATGTGTCATTTGCTTGCAATAAGACTAGAAAACCAACACCTAGGAAGCTAAGTAAAAGGGTTGATTGCAAAGCAAAAATTAATTGTGCAGTGCTGCCTAATGGTTCATGTCAGATTTCAAGAGTTTTGACAGAG…	MNMSNQAEQDESSSVSSREEYGYEDEWAEDEDANGDTFTDQQYIEGPVEGMIFGSVKSVFAFYKEHSRLTGFGVIKKGSNKKGGENDSYVSFACNKTRKPTPRKLSKRVDCKAKINCAVLPNGSCQISRVLTEHNRQLNSFLSRFFHYHK*	cttcactagtttcgtctccaatattattaggcaatgccatttttttgagaattttgctttgatatgtatagtgttgtgattatcaaatctatatttataagagaaattggaagacatgtgataaataagatgtcatatttagaagaaatgaggagatgcacaatttgatttgttaagatatgataactattgtggcaaatcaaattctttgaattcatctattggaaattgaagtcatttatatttaatgattctccttccaaatatgaaatgttgtcttaatatatcatttacatttttacaaaaaaaattccaacccgaaaattgtaaaacatgtattatgatatctaatcttcataatttttcatgattaaagacgattttaatttgcatacactc…
