# Supplementary material for: Genome-Wide Identification and Functional Characterization of FAR1-RELATED SEQUENCE (FRS) Family Members in Potato (Solanum tuberosum)
Source: Plants (Basel). 2023 Jul 7;12(13):2575. doi: 10.3390/plants12132575 (PMC10347153; doi:10.3390/plants12132575)
Supplement: Supplementary file 1 [file plants-12-02575-s001.zip › Table S2. Ka_Ks values in synteny analysis.xlsx]

## Sheet: Table S2-1
Table S2-1. The value of Ka_Ks in synteny analysis in potato
Potato	Potato	Ka	Ks	Ka_Ks	EffectiveLen	AverageS-sites	AverageN-sites	cN	cS	pN	pS	Note
Soltu.DM.06G019480.1	Soltu.DM.06G023880.1	0.44729	NaN	NaN	939	199.417	739.583	249.167	149.833	0.336901	0.751358	High Sequence Divergence Value (pS>=0.75)

## Sheet: Table S2-2
Table S2-2. The value of Ka_Ks in synteny analysis between potato and Arabidopsis
Potato	Arabidopsis	Ka	Ks	Ka_Ks	EffectiveLen	AverageS-sites	AverageN-sites	cN	cS	pN	pS	Note
Soltu.DM.01G052050.1	AT4G38170.1	0.592867	2.07284	0.286018	1302	295.167	1006.83	412.583	207.417	0.409783	0.70271
Soltu.DM.02G011380.1	AT4G19990.2	0.440971	1.73537	0.254107	1467	318	1149	383.083	214.917	0.333406	0.675839
Soltu.DM.06G023880.1	AT1G80010.1	0.542045	NaN	NaN	1065	235.833	829.167	320	189	0.38593	0.801413	High Sequence Divergence Value (pS>=0.75)
Soltu.DM.06G023880.1	AT1G52520.1	0.448423	NaN	NaN	1017	221.75	795.25	268.417	173.583	0.337525	0.782788	High Sequence Divergence Value (pS>=0.75)
Soltu.DM.06G028550.1	AT2G43280.1	0.494008	NaN	NaN	576	126.917	449.083	162.5	105.5	0.361848	0.831254	High Sequence Divergence Value (pS>=0.75)
Soltu.DM.06G028550.1	AT3G59470.2	0.247332	2.0405	0.121211	735	159.5	575.5	121.25	111.75	0.210686	0.700627
Soltu.DM.07G014070.1	AT3G22170.2	0.233162	NaN	NaN	1485	319.417	1165.58	233.583	240.417	0.2004	0.752674	High Sequence Divergence Value (pS>=0.75)
Soltu.DM.07G014070.1	AT4G15090.2	0.387161	NaN	NaN	1377	291.583	1085.42	328.25	220.75	0.302418	0.757073	High Sequence Divergence Value (pS>=0.75)

## Sheet: Table S2-3
Table S2-3. The value of Ka_Ks in synteny analysis between potato and tomato
Potato	Tomato	Ka	Ks	Ka_Ks	EffectiveLen	AverageS-sites	AverageN-sites	cN	cS	pN	pS	Note
Soltu.DM.01G036020.1	Solyc01g096850.3.1	0.0285164	0.0591162	0.482379	1656	369.417	1286.58	36	21	0.0279811	0.0568464
Soltu.DM.01G052050.1	Solyc01g112320.3.1	0.0117247	0.0582959	0.201124	1560	356.583	1203.42	14	20	0.0116335	0.0560879
Soltu.DM.04G038110.1	Solyc04g082845.1.1	0.0275842	0.108589	0.254024	984	220.917	763.083	20.6667	22.3333	0.0270831	0.101094
Soltu.DM.06G023880.1	Solyc03g117520.2.1	0.42126	NaN	NaN	1032	220.417	811.583	261.583	165.417	0.322312	0.750473	High Sequence Divergence Value (pS>=0.75)
Soltu.DM.06G019480.1	Solyc03g117520.2.1	0.421914	2.05758	0.205054	1275	273.25	1001.75	323.25	191.75	0.322685	0.701738
Soltu.DM.06G023880.1	Solyc06g068195.1.1	0.0902823	0.107771	0.837721	294	64.75	229.25	19.5	6.5	0.08506	0.100386
Soltu.DM.06G028550.1	Solyc06g073210.3.1	0.0269986	0.154304	0.17497	753	168.5	584.5	15.5	23.5	0.0265184	0.139466
Soltu.DM.06G019480.1	Solyc06g068210.2.1	0.439843	2.25142	0.195362	1278	275.583	1002.42	333.583	196.417	0.332779	0.712731
Soltu.DM.06G019480.1	Solyc06g065940.3.1	0.3459	0.469005	0.73752	402	92.25	309.75	85.8333	32.1667	0.277105	0.34869
Soltu.DM.07G014070.1	Solyc07g043260.3.1	0.502083	NaN	NaN	1401	300.833	1100.17	402.667	227.333	0.366005	0.755679	High Sequence Divergence Value (pS>=0.75)
Soltu.DM.08G011470.1	Solyc08g060840.1.1	0.013827	0.0454039	0.304534	1677	363.167	1313.83	18	16	0.0137004	0.0440569

## Sheet: Table S2-4
Table S2-4. The value of Ka_Ks in synteny analysis between potato and eggplant
Potato	Eggplant	Ka	Ks	Ka_Ks	EffectiveLen	AverageS-sites	AverageN-sites	cN	cS	pN	pS
Soltu.DM.01G036020.1	SMEL_001g127740.1.01	0.046859	0.137078	0.341842	1659	371.167	1287.83	58.5	46.5	0.0454251	0.125281
Soltu.DM.01G052050.1	SMEL_001g114990.1.01	0.062823	0.19856	0.316393	1488	344.417	1143.58	68.9167	60.0833	0.0602638	0.17445
Soltu.DM.03G036430.1	SMEL_003g198000.1.01	0.171041	0.319614	0.535149	1398	309.333	1088.67	166.5	80.5	0.152939	0.260237
Soltu.DM.04G038110.1	SMEL_001g114990.1.01	0.526007	1.88819	0.278578	864	197	667	252.167	135.833	0.378061	0.689509
Soltu.DM.06G028550.1	SMEL_006g265220.1.01	0.0291427	0.193967	0.150246	744	166.75	577.25	16.5	28.5	0.0285838	0.170915

## Sheet: Table S2-5
Table S2. The value of Ka_Ks in synteny analysis between potato and pepper
Potato	Pepper	Ka	Ks	Ka_Ks	EffectiveLen	AverageS-sites	AverageN-sites	cN	cS	pN	pS	Note
Soltu.DM.01G036020.1	PHT74854	0.0556221	0.161374	0.344678	1659	371.917	1287.08	69	54	0.0536096	0.145194
Soltu.DM.04G038110.1	PHT85083	0.0890276	0.253911	0.350625	939	214.333	724.667	60.8333	46.1667	0.0839466	0.215397
Soltu.DM.06G023880.1	PHT88493	0.425588	5.41747	0.0785585	1056	228.5	827.5	268.75	171.25	0.324773	0.749453
Soltu.DM.06G019480.1	PHT88493	0.414523	1.93328	0.214414	1263	271.75	991.25	315.667	188.333	0.318453	0.693039
Soltu.DM.06G028550.1	PHT79917	0.0447961	0.168017	0.266617	741	166.083	574.917	25	25	0.0434846	0.150527
Soltu.DM.06G023880.1	PHT79487	0.492451	2.09208	0.235388	1029	226	803	289.917	159.083	0.361042	0.703909
Soltu.DM.07G014070.1	PHT75650	0.0373512	0.175808	0.212455	1533	325.417	1207.58	44	51	0.0364364	0.156722
Soltu.DM.09G015470.1	PHT72858	0.65861	3.11525	0.211415	216	47.75	168.25	73.75	35.25	0.438336	0.73822
