# Supplementary material for: Genome-Wide Identification and Functional Characterization of FAR1-RELATED SEQUENCE (FRS) Family Members in Potato (Solanum tuberosum)
Source: Plants (Basel). 2023 Jul 7;12(13):2575. doi: 10.3390/plants12132575 (PMC10347153; doi:10.3390/plants12132575)
Supplement: Supplementary file 1 [file plants-12-02575-s001.zip › Table S3. Transcriptomic data from Spud DB for StFRS expression patterns.xlsx]

## Sheet: Table S3-1
Table S3. Transcriptomic data from Spud DB for StFRS expression patterns in different tissues
Locus ID	Name	Roots	Shoots	Petioles	Stolons	Leaves	Tubers	Sepals	Carpels	Stamens	Petals	Whole Mature Flowers	Immature whole fruit	Mature whole fruit
Soltu.DM.01G036020.1	StFRS1	10.6348	5.8678	1.81489	7.02835	2.09415	5.54478	8.56559	8.82963	5.10859	5.9085	7.91146	6.32049	12.3442
Soltu.DM.01G052050.1	StFRS2	21.5181	14.9784	5.57011	10.776	7.11471	7.45113	23.4056	17.917	8.11573	16.6833	11.4944	16.833	24.1647
Soltu.DM.02G010140.1	StFRS3	0	0	0	0	0	0	0	0	0	0	0	0	0
Soltu.DM.02G011380.1	StFRS4	2.54229	1.15057	1.60108	2.60335	1.5687	0.709401	2.70896	2.83525	0	1.49513	2.68429	0.320537	0.800492
Soltu.DM.03G005140.1	StFRS5	0	0	0	0	0	0	0	0	0	0	0	0	0
Soltu.DM.03G012450.1	StFRS6	0.634615	0.328694	0.220573	1.30427	0	0.220744	0.579044	1.30238	0.158186	0	0.684765	0.371746	0.365764
Soltu.DM.03G036430.1	StFRS7	2.43638	3.3492	3.90943	2.87031	2.08447	2.2383	4.3811	3.59579	21.2654	2.69042	7.55412	18.2878	3.74915
Soltu.DM.04G038110.1	StFRS8	5.77599	3.14096	1.76955	3.37357	1.55286	2.31719	2.96359	5.81301	0.34664	1.0293	2.35834	3.6831	4.14482
Soltu.DM.06G019480.1	StFRS9	11.2203	6.29808	2.41362	7.12745	2.20875	4.60449	11.0545	9.87561	4.39147	12.0548	5.80201	5.89306	12.3246
Soltu.DM.06G023880.1	StFRS10	5.09624	4.02962	1.87151	7.14997	2.06031	2.87016	3.69335	4.9252	1.63186	3.92718	3.74885	2.0116	7.81271
Soltu.DM.06G023890.1	StFRS11	10.7241	5.86044	5.17431	10.2496	3.98649	6.73051	11.0931	6.54238	5.9142	11.4341	8.43788	7.09495	11.2718
Soltu.DM.06G028550.1	StFRS12	18.0483	8.99337	2.70193	7.19332	4.09873	6.57825	9.66507	6.76656	9.57321	8.2864	4.98196	5.49925	7.55256
Soltu.DM.06G028560.1	StFRS13	4.3769	4.71949	1.35116	1.88829	1.31064	2.58433	3.51602	4.81906	1.7972	0.469284	1.57935	2.09907	3.64665
Soltu.DM.07G014070.1	StFRS14	11.1906	20.5128	8.37572	11.8585	20.9463	11.0564	34.1896	31.0168	21.6098	34.3255	5.01602	19.978	31.1271
Soltu.DM.08G011470.1	StFRS15	9.93835	5.98294	3.14651	10.8844	3.38041	7.01669	7.64146	3.59501	2.07235	9.78183	3.59598	6.01128	8.85703
Soltu.DM.08G012540.1	StFRS16	0	0	0	0	0	0	0	0	0	0	0.381981	0.826946	1.08291
Soltu.DM.09G015460.1	StFRS17	0.68298	1.63461	0.830627	0.745538	1.7528	0.293951	0.717368	1.02093	0	1.70825	0.703489	0.225495	1.17207
Soltu.DM.09G015470.1	StFRS18	3.8235	0.998296	1.9281	0.778505	1.01995	0	1.30822	2.58212	0	0	0.55841	0	1.57063
Soltu.DM.09G015500.6	StFRS19	1.64568	2.9367	0.688193	0	2.06973	1.94388	0.490339	0.773154	0	0	2.37344	0	1.54187
Soltu.DM.09G016480.1	StFRS20	0	0	0	0	0	0	0	0	0	0	0	0	0

## Sheet: Table S3-2
Table S3-2. Transcriptomic data from Spud DB for StFRS expression patterns in response to phytohormones
Locus ID	Name	Control (IAA; GA3; BAP; ABA, Whole Plant in vitro, Media C)	ABA (50uM, 24h)	IAA (10uM, 24h)	GA3 (50uM, 24h)	BAP (10uM, 24h)
Soltu.DM.01G036020.1	StFRS1	7.15185	4.54836	4.37259	5.15265	2.50664
Soltu.DM.01G052050.1	StFRS2	13.6672	11.3599	12.8532	14.1115	9.70495
Soltu.DM.02G010140.1	StFRS3	0	0	0	0	0
Soltu.DM.02G011380.1	StFRS4	0.767051	2.64214	1.13391	3.04256e-07	0
Soltu.DM.03G005140.1	StFRS5	0	0	0	0	0
Soltu.DM.03G012450.1	StFRS6	0.375323	1.31489	0.293709	0.151413	0
Soltu.DM.03G036430.1	StFRS7	5.99652	6.51483	4.91697	5.13815	2.44795
Soltu.DM.04G038110.1	StFRS8	3.02044	2.49713	2.81036	4.28624	1.63991
Soltu.DM.06G019480.1	StFRS9	4.50335	5.98911	3.64943	5.90703	2.89379
Soltu.DM.06G023880.1	StFRS10	2.72325	2.50387	1.2378	2.99523	2.01842
Soltu.DM.06G023890.1	StFRS11	5.85049	6.42228	6.62064	7.76366	5.39037
Soltu.DM.06G028550.1	StFRS12	6.76662	8.39093	6.3268	7.18307	7.3442
Soltu.DM.06G028560.1	StFRS13	3.51204	4.25741	3.85509	2.19353	1.50606
Soltu.DM.07G014070.1	StFRS14	27.0115	27.5813	20.7712	24.3122	11.33
Soltu.DM.08G011470.1	StFRS15	3.60678	4.15284	7.3605	5.87536	1.98213
Soltu.DM.08G012540.1	StFRS16	0	0	0	0	0
Soltu.DM.09G015460.1	StFRS17	1.19174	0	0.935348	1.75139	0.807827
Soltu.DM.09G015470.1	StFRS18	6.20695	5.75326	3.06117	6.33206	0
Soltu.DM.09G015500.6	StFRS19	2.42707	0	0.755842	3.56049	0
Soltu.DM.09G016480.1	StFRS20	0	0	0	0	0

## Sheet: Table S3-3
Table S3-3. Transcriptomic data from Spud DB for StFRS expression patterns in response to abiotic stress
Locus ID	Name	Control (Salt; Mannitol, Whole Plant in vitro, Media B)	Salt (150mM NaCl, 24h)	Mannitol (260uM, 24h)	Control (Temperature)	Heat (35 ℃)
Soltu.DM.01G036020.1	StFRS1	2.38384	6.66413	7.24096	13.0282	5.57273
Soltu.DM.01G052050.1	StFRS2	7.3361	13.7048	14.5683	29.6375	14.0588
Soltu.DM.02G010140.1	StFRS3	0	0	0	0	0
Soltu.DM.02G011380.1	StFRS4	2.86327	5.21665	0	7.42871	1.59408
Soltu.DM.03G005140.1	StFRS5	0	0	0	0	0
Soltu.DM.03G012450.1	StFRS6	0.462441	0.535662	0.890283	1.91351	0.336817
Soltu.DM.03G036430.1	StFRS7	3.23883	5.93686	4.75448	2.98002	4.42229
Soltu.DM.04G038110.1	StFRS8	2.11321	4.13956	3.3636	4.41495	3.33893
Soltu.DM.06G019480.1	StFRS9	2.69788	5.57783	7.84876	11.7409	13.1554
Soltu.DM.06G023880.1	StFRS10	2.88507	2.91936	2.80467	7.68081	5.69235
Soltu.DM.06G023890.1	StFRS11	4.11817	6.65148	7.30419	14.0501	11.0446
Soltu.DM.06G028550.1	StFRS12	2.48259	5.70146	7.5185	12.9536	13.6322
Soltu.DM.06G028560.1	StFRS13	1.89062	4.29932	4.46528	4.24471	5.74609
Soltu.DM.07G014070.1	StFRS14	17.0992	29.7458	27.3332	29.8472	24.5795
Soltu.DM.08G011470.1	StFRS15	0.264076	5.47099	7.05584	12.1104	7.57019
Soltu.DM.08G012540.1	StFRS16	0.363731	0.411664	0	0	1.67676
Soltu.DM.09G015460.1	StFRS17	0.410655	1.13932	0.813748	2.49701	0.996019
Soltu.DM.09G015470.1	StFRS18	0	0	1.15023	2.51491	2.43194
Soltu.DM.09G015500.6	StFRS19	1.2304	2.79351	7.18785	0	4.76262
Soltu.DM.09G016480.1	StFRS20	0	0	0	0	0

## Sheet: Table S3-4
Table S3-4. Transcriptomic data from Spud DB for StFRS expression patterns in response to biotic stress
Locus ID	Name	Control (Biotic Stress)	P. infestans Infected Leaves (24h/48h/72h)	BABA Treated Leaves (24h/48h/72h)	BTH Treated Leaves (24h/48h/72h)
Soltu.DM.01G036020.1	StFRS1	7.92554	4.59044	3.45742	7.33441
Soltu.DM.01G052050.1	StFRS2	15.342	10.7293	7.93627	13.0949
Soltu.DM.02G010140.1	StFRS3	0	0	0	0
Soltu.DM.02G011380.1	StFRS4	1.17018	2.36968	3.23492e-05	0.503655
Soltu.DM.03G005140.1	StFRS5	0	0	0	0
Soltu.DM.03G012450.1	StFRS6	0.299608	0.304137	0.200078	0.463509
Soltu.DM.03G036430.1	StFRS7	7.17698	5.66476	5.41188	7.30181
Soltu.DM.04G038110.1	StFRS8	1.21229	1.30731	0.905542	2.20463
Soltu.DM.06G019480.1	StFRS9	9.64989	8.01951	4.58409	9.15324
Soltu.DM.06G023880.1	StFRS10	3.30135	2.28216	1.10276	3.65135
Soltu.DM.06G023890.1	StFRS11	9.91902	7.98256	4.35565	9.8268
Soltu.DM.06G028550.1	StFRS12	9.4626	6.6832	6.04492	6.89741
Soltu.DM.06G028560.1	StFRS13	2.94921	1.19633	1.44683	2.28073
Soltu.DM.07G014070.1	StFRS14	26.4499	20.2462	8.94702	17.2343
Soltu.DM.08G011470.1	StFRS15	10.7236	9.0663	4.87052	7.31501
Soltu.DM.08G012540.1	StFRS16	0	0	0	0.345356
Soltu.DM.09G015460.1	StFRS17	0.19865	0.13349	0.110522	1.14971
Soltu.DM.09G015470.1	StFRS18	2.12912	1.42511	0.625772	0
Soltu.DM.09G015500.6	StFRS19	8.70683e-05	0	0	0
Soltu.DM.09G016480.1	StFRS20	0	0	0	0
