# Supplementary material for: Genome-Wide Identification and Functional Characterization of FAR1-RELATED SEQUENCE (FRS) Family Members in Potato (Solanum tuberosum)
Source: Plants (Basel). 2023 Jul 7;12(13):2575. doi: 10.3390/plants12132575 (PMC10347153; doi:10.3390/plants12132575)
Supplement: Supplementary file 1 [file plants-12-02575-s001.zip › Table S4. Accession numbers of transcriptomic data from Spud DB.xlsx]

## Sheet: Sheet1
Table S4. Accession numbers of transcriptomic data from Spud DB
Accession Number	sample
SRR122118	Roots (in vitro, Media B)
SRR122122	Roots (in vitro, Media B)
SRR124127	Shoots (in vitro, Media B)
SRR122130	Petioles
SRR122139	Petioles
SRR124130	Stolons (above & below ground)
SRR122108	Stolons (above & below ground)
SRR124126	Leaves
SRR122136	Tubers (Whole, Sample 1)
SRR122114	Tubers (Whole, Sample 2)
SRR122109	Tubers (Whole, Sample 2)
SRR122121	Sepals
SRR122137	Carpels
SRR122111	Stamens
SRR124132	Petals
SRR124131	Whole Mature Flowers
SRR122124	Whole Mature Flowers
SRR122127	Immature whole fruit
SRR122132	Mature whole fruit
SRR122126	Control (IAA; GA3; BAP; ABA, Whole Plant in vitro, Media C)
SRR122138	ABA - 24hr, 50uM
SRR122117	IAA - 24hr, 10uM
SRR122119	GA3 - 24hr, 50uM
SRR124121	BAP - 24hr, 10uM
SRR122131	Control (Salt; Mannitol, Whole Plant in vitro, Media B)
SRR122120	Salt - 150mM NaCl, 24hr
SRR122128	Mannitol - 260uM, 24hr
SRR122112	Control (35℃ treatment, Whole Plant in vitro, Media A)
SRR122115	Heat - 24hr, 35℃
SRR122140	Control (Biotic Stress)
SRR122116	P. infestans Infected Leaves (24hr/48hr/72hr)
SRR122125	BABA Treated Leaves (24hr/48hr/72hr)
SRR122135	BTH Treated Leaves (24hr/48hr/72hr)
