# Supplementary material for: Genome-Wide Identification and Functional Characterization of FAR1-RELATED SEQUENCE (FRS) Family Members in Potato (Solanum tuberosum)
Source: Plants (Basel). 2023 Jul 7;12(13):2575. doi: 10.3390/plants12132575 (PMC10347153; doi:10.3390/plants12132575)
Supplement: Supplementary file 1 [file plants-12-02575-s001.zip › Table S5. Primers used in this exprement.xlsx]

## Sheet: Sheet1
Supplemental Table S5. Primers used in this exprement
Primer name	Sequence（5' to 3'）
StFRS1-qF	TCGCGTAGAGAGGAAGAGTT
StFRS1-qR	GTTTACGAGGTCGGAGGTAATG
StFRS2-qF	GTGGGTGGTCTCTAACTTTGTC
StFRS2-qR	GCAGCCTGCAAGGTATCTATTA
StFRS4-qF	GATTGGACCAGCTATCCTTCAG
StFRS4-qR	GACGTCGAGGCATAAGTCTTT
StFRS6-qF	GCTGTTGCCGATGTTCTTTG
StFRS6-qR	GGGATCTCCTTGAAACCATTCT
StFRS7-qF	CCACAAGCAAGCATTCCATAAG
StFRS7-qR	CAATGATCCCTCTTCACCCAATA
StFRS8-qF	CTGCCGAAGAAGAAGAAGAAGA
StFRS8-qR	CAGCCTGCTCAGATTCAAATTC
StFRS9-qF	GAGTGAGCAACTCCTGGTTTAG
StFRS9-qR	GTTTCTGGCCTAGGGTGATTT
StFRS10-qF	TCACTCAATGCTGCCATCT
StFRS10-qR	CAGTCGGAGGAACAGGATTT
StFRS11-qF	GAGGGAAGCTCAGATGAAAGAG
StFRS11-qR	GGTCCATTGGCGTGAATTTG
StFRS12-qF	TGCGACAGAGAGCAGAAAC
StFRS12-qR	GATCAAGTCCCTACGACCTTTG
StFRS13-qF	ATAACCCGTGTTCTGTCATCTC
StFRS13-qR	GCTAAACTTGCTGGCCTTTG
StFRS14-qF	GCTCCTACACATGATGGCTATT
StFRS14-qR	CTGCCTGCTGGACAAGAATTA
StFRS15-qF	AAGGACTGGGACAACTCAATAC
StFRS15-qR	ACTAGGCTCATCCTGCAAAC
StFRS16-qF	TGTGATGCCTGATGGTTCAT
StFRS16-qR	ATGAGCTTCGAGACTTGTGG
StFRS17-qF	AAGGCAATGATGTGGGTAGAG
StFRS17-qR	GACAGAAGACCATCCCATCTTC
StFRS19-qF	GGAAGGATGTAAGGCCATGAT
StFRS19-qR	TGACACAAGACTGCACCTTTA
StACT-qF	CCGATCTCCTCTCAGTTC
StACT-qR	CCATTCCAGTTCCATTGTC
